# Supplementary material for: Collagen Structured Hydration
Source: Biomolecules. 2023 Dec 4;13(12):1744. doi: 10.3390/biom13121744 (PMC10742079; doi:10.3390/biom13121744)
Supplement: Supplementary file 1 [file biomolecules-13-01744-s001.zip]

Archive with 1 entries (1 files):
- biomolecules-2619285-supplementary.pdf
